# Supplementary material for: Prognostic Value of 48-h Biomarker Changes in Sepsis Mortality
Source: J Clin Med. 2025 Dec 6;14(24):8651. doi: 10.3390/jcm14248651 (PMC12733996; doi:10.3390/jcm14248651)
Supplement: Supplementary file 1 [file jcm-14-08651-s001.zip]

Archive with 1 entries (1 files):
- jcm-4008738-supplementary.pdf
